# Supplementary material for: Identification of Functional Immune Biomarkers in Breast Cancer Patients
Source: Int J Mol Sci. 2024 Nov 16;25(22):12309. doi: 10.3390/ijms252212309 (PMC11595306; doi:10.3390/ijms252212309)
Supplement: Supplementary file 1 [file ijms-25-12309-s001.zip]

Archive with 1 entries (1 files):
- ijms-3246320-supplementary.pptx
